# Supplementary material for: Single-cell transcriptomics profiling reveals cellular origins and molecular drivers underlying melanoma brain metastasis
Source: PLoS One. 2025 Nov 24;20(11):e0336502. doi: 10.1371/journal.pone.0336502 (PMC12643271; doi:10.1371/journal.pone.0336502)
Supplement: S1 Table — (XLSX) [file pone.0336502.s008.xlsx]

## Sheet: S1_Table
S1_Table: Samples & cell type composition in sc/snRNA-seq
Cell type composition in sc/snRNA-seq
Cell type	Count	Ratio
Melanoma	88183	0.6686
Fibroblast	5161	0.0391
Endothelial	4034	0.0305
CNS	1672	0.0126
T/NK	21151	0.1603
Macrophage	9457	0.0717
B	2220	0.0168
Samples & cell type composition in sc/snRNA-seq
Patient	Melanoma	Fibroblast	Endothelial	CNS	T/NK	Macrophage	B
AM1	1879	348	408	7	2383	193	44
AM2	1230	13	48	0	794	18	5
AM3	6671	373	473	3	372	57	0
CM1	94	96	107	31	7434	68	1223
CM2	5558	94	112	1	114	15	22
CM3	7008	663	257	0	622	86	2
MBM05	1312	59	46	67	471	408	30
MBM06	332	44	82	168	739	923	31
MBM07	3899	16	7	3	5	11	0
MBM08	215	71	36	228	1903	904	113
MBM09	337	49	148	33	627	263	244
MBM10	72	91	53	160	30	210	2
MBM11	976	116	103	510	497	601	49
MBM12	2587	74	49	18	64	117	1
MBM13	1061	14	10	14	2	36	0
MBM14	2998	215	60	12	206	209	25
MPM01	6833	178	1249	7	1085	441	88
MPM02	5047	438	38	226	136	139	13
MPM04	8654	47	18	0	41	272	2
MPM05	1959	386	37	6	57	1335	6
MPM06	2443	105	25	4	342	349	18
MPM07	874	877	484	145	1716	1162	146
MPM08	9499	219	17	14	114	325	3
MPM09	3167	66	26	2	741	320	120
MPM10	6163	346	62	3	100	465	6
MPM11	7315	163	79	10	556	530	27
