# Supplementary material for: Single-cell transcriptomics profiling reveals cellular origins and molecular drivers underlying melanoma brain metastasis
Source: PLoS One. 2025 Nov 24;20(11):e0336502. doi: 10.1371/journal.pone.0336502 (PMC12643271; doi:10.1371/journal.pone.0336502)
Supplement: S3 Table — (XLSX) [file pone.0336502.s010.xlsx]

## Sheet: S3_Table
S3_Table: Marker genes in melanoma tumor cells across PT, ECM and MBM by sc/snRNA-seq
Tissue	gene	p_val	avg_log2FC	pct.1	pct.2	p_val_adj	Gene Category
PT	SEPT7	0	17.9735	0.901	0	0
PT	C6orf48	0	16.9609	0.715	0	0
PT	NOV	0	16.8524	0.409	0	0
PT	MINOS1	0	16.6847	0.725	0	0
PT	FAM96B	0	16.5988	0.692	0	0
PT	C8orf59	0	16.5476	0.712	0	0
PT	C19orf70	0	16.3836	0.686	0	0
PT	C19orf24	0	16.3564	0.679	0	0
PT	AES	0	16.3378	0.646	0	0
PT	SEPT9	0	16.2637	0.636	0	0
PT	SEPT2	0	16.0087	0.593	0	0
PT	POLR2J3.1	0	15.9809	0.541	0	0
PT	FAM173A	0	15.905	0.573	0	0
PT	CYR61	0	15.7373	0.3	0	0	inflammatory response gene
PT	SEPT11	0	15.6743	0.468	0	0
PT	TROVE2	0	15.644	0.521	0	0
PT	FAM213A	0	15.548	0.495	0	0
PT	ASNA1	0	15.5433	0.525	0	0
PT	PLA2G16	0	15.4309	0.395	0	0
PT	SSFA2	0	15.3002	0.409	0	0
PT	COL4A3BP	0	15.2291	0.401	0	0
PT	FAM129B	0	15.1394	0.333	0	0
PT	FAM96A	0	15.1236	0.437	0	0
PT	RAMMET	0	15.1192	0.44	0	0
PT	C1orf123	0	15.0679	0.424	0	0
PT	NCBP2-AS2	0	15.0153	0.388	0	0
PT	SSSCA1	0	14.9505	0.398	0	0
PT	APOPT1	0	14.8798	0.397	0	0
PT	MUM1	0	14.7696	0.336	0	0
PT	C21orf2	0	14.6863	0.343	0	0
PT	SMIM37	0	14.6854	0.334	0	0
PT	C19orf66	0	14.5476	0.292	0	0
PT	FAM45A	0	14.4772	0.295	0	0
PT	SEPT10	0	14.4597	0.288	0	0
PT	PQLC1	0	14.4337	0.3	0	0
PT	ATP5S	0	14.4229	0.289	0	0
PT	NUPL2	0	14.2836	0.284	0	0
PT	PINX1.1	0	14.1413	0.258	0	0
PT	WRB	0	14.1387	0.269	0	0
PT	CXCL8	0	10.4496	0.305	0.001	0	inflammatory response gene
PT	CRYAB	0	7.22689	0.653	0.029	0
PT	HSPA1B	0	7.1413	0.813	0.02	0
PT	RPS12	0	6.94428	0.997	0.128	0
PT	JUNB	0	6.89009	0.835	0.04	0
PT	KLF2	0	6.88185	0.438	0.01	0
PT	ZFP36	0	6.73241	0.479	0.008	0
PT	RPL29	0	6.7013	0.994	0.083	0
PT	GADD45B	0	6.60889	0.564	0.01	0
PT	GSTP1	0	6.54379	0.959	0.084	0
PT	PTRHD1	0	6.48724	0.488	0.005	0
PT	RPL32	0	6.48002	0.999	0.124	0
PT	RPL12	0	6.47783	0.996	0.129	0
PT	HSPB2	0	6.38698	0.263	0.003	0
PT	HSPA1A	0	6.3699	0.913	0.073	0
PT	PFN1	0	6.35825	0.878	0.029	0
PT	RPS15A	0	6.32445	0.993	0.095	0
PT	RPS14	0	6.27748	0.995	0.135	0
PT	SERTAD1	0	6.21139	0.551	0.012	0
PT	KLF4	0	6.19234	0.588	0.015	0
PT	RPS25	0	6.16253	0.972	0.066	0
PT	RPL9	0	6.12722	0.994	0.133	0
PT	DUSP1	0	6.05085	0.579	0.021	0
PT	RPL26	0	6.03278	0.994	0.139	0
PT	RPS13	0	6.01656	0.983	0.087	0
PT	TPT1	0	5.99878	0.991	0.165	0
PT	C12orf57	0	5.98966	0.84	0.024	0
PT	RPL34	0	5.963	0.996	0.12	0
PT	FKBP2	0	5.91704	0.762	0.019	0
PT	FOSB	0	5.9045	0.859	0.039	0
PT	RPS3A	0	5.89752	0.991	0.134	0
PT	RPL18A	0	5.88388	0.993	0.123	0
PT	RPL28	0	5.84487	0.994	0.153	0
PT	ATF3	0	5.8379	0.492	0.025	0
PT	RPS10	0	5.83327	0.958	0.069	0
PT	RPL8	0	5.82563	0.995	0.156	0
PT	NFKBIA	0	5.81412	0.585	0.047	0
PT	ARL4D	0	5.80868	0.25	0.004	0
PT	BTF3	0	5.77796	0.962	0.08	0
PT	PPDPF	0	5.76362	0.795	0.024	0
PT	ID2	0	5.76361	0.514	0.012	0
PT	CMTM5	0	5.74206	0.262	0.005	0
PT	RPLP1	0	5.729	1	0.281	0
PT	RPL19	0	5.70661	0.995	0.153	0
PT	MDK	0	5.70353	0.542	0.018	0
PT	RPL35A	0	5.69707	0.988	0.108	0
PT	RPL10	0	5.68303	0.996	0.229	0
PT	DNAJB1	0	5.67614	0.809	0.06	0
PT	RPS4X	0	5.65258	0.996	0.192	0
PT	RPL7A	0	5.63926	0.991	0.172	0
PT	RPS3	0	5.60348	0.993	0.182	0
PT	RPL41	0	5.59622	0.997	0.209	0
PT	RPS8	0	5.58899	0.995	0.17	0
PT	FAU	0	5.57946	0.99	0.111	0
PT	HSPB1	0	5.57894	0.95	0.068	0
PT	RPL6	0	5.56874	0.989	0.152	0
PT	RPS24	0	5.5584	0.996	0.165	0
PT	RPL39	0	5.55724	0.995	0.116	0
PT	RPS23	0	5.54112	0.995	0.15	0
PT	ATP6V1F	0	5.53846	0.835	0.033	0
PT	RPL36	0	5.53365	0.994	0.11	0
PT	RPL37	0	5.53295	0.994	0.134	0
PT	TRMT112	0	5.53214	0.883	0.034	0
PT	MRPS33	0	5.53042	0.715	0.056	0
PT	RPS6	0	5.52463	0.987	0.148	0
PT	DGCR6L	0	5.49593	0.651	0.017	0
PT	UBB	0	5.49198	0.984	0.107	0
PT	TRAPPC1	0	5.48608	0.686	0.016	0
PT	S100A1	0	5.4859	0.906	0.063	0
PT	RPS27	0	5.48486	0.987	0.13	0
PT	RPL18	0	5.47064	0.991	0.165	0
PT	RPS29	0	5.44908	0.971	0.08	0
PT	NDUFB2	0	5.44322	0.878	0.118	0
PT	CITED1	0	5.44253	0.383	0.015	0
PT	RPS15	0	5.41504	0.997	0.175	0
PT	PYCARD	0	5.41156	0.514	0.013	0	inflammatory response gene
PT	RPL15	0	5.37654	0.996	0.191	0
PT	RPL30	0	5.37458	0.994	0.186	0
PT	SLC39A4	0	5.37192	0.335	0.006	0
PT	FTH1	0	5.36951	0.997	0.239	0
PT	POLR2L	0	5.35205	0.876	0.043	0
PT	RPS26	0	5.3274	0.875	0.055	0
PT	RPL13	0	5.32287	0.998	0.292	0
PT	EEF1A1	0	5.32155	0.999	0.284	0
PT	C19orf53	0	5.32142	0.828	0.03	0
PT	JUN	0	5.31277	0.906	0.148	0
PT	TMSB10	0	5.30869	0.994	0.108	0
PT	CDK2AP2	0	5.29822	0.378	0.008	0
PT	PTP4A1	0	5.29701	0.383	0.007	0
PT	SH3BGRL3	0	5.29651	0.752	0.028	0
PT	C11orf96	0	5.29028	0.596	0.054	0
PT	RPS27A	0	5.27418	0.993	0.17	0
PT	RPL14	0	5.26545	0.995	0.183	0
PT	RPL24	0	5.26424	0.99	0.141	0
PT	PDLIM4	0	5.24599	0.529	0.016	0
PT	RPS7	0	5.24423	0.993	0.209	0
PT	EIF1	0	5.23582	0.993	0.183	0
PT	IFI27L2	0	5.23494	0.729	0.031	0
PT	UBA52	0	5.19477	0.977	0.098	0
PT	CFL1	0	5.19313	0.952	0.085	0
PT	S100A11	0	5.19089	0.92	0.097	0
PT	CARD16	0	5.18898	0.356	0.013	0
PT	RPS5	0	5.18342	0.958	0.128	0
PT	RPL27	0	5.18215	0.974	0.099	0
PT	PRDX5	0	5.17212	0.871	0.042	0
PT	NACA	0	5.1574	0.991	0.176	0
PT	PCBD1	0	5.14968	0.595	0.016	0
PT	RPS28	0	5.12118	0.995	0.166	0
PT	RPS18	0	5.08901	0.999	0.373	0
PT	NDUFC2	0	5.0853	0.908	0.106	0
PT	RPS19	0	5.07209	0.995	0.251	0
PT	RPL22L1	0	5.05433	0.773	0.046	0
PT	OST4	0	5.05207	0.918	0.05	0
PT	FOS	0	5.04785	0.93	0.161	0
PT	FUOM	0	5.03949	0.307	0.007	0
PT	BANF1	0	5.03533	0.734	0.028	0
PT	EIF5A	0	5.01378	0.78	0.031	0
PT	CAVIN3	0	4.99919	0.537	0.021	0
PT	RACK1	0	4.99594	0.985	0.216	0
PT	MARCKSL1	0	4.97336	0.826	0.052	0
PT	ALKBH7	0	4.96841	0.702	0.025	0
PT	MRPL40	0	4.96512	0.72	0.031	0
PT	BTG2	0	4.96314	0.299	0.012	0
PT	HIGD2A	0	4.95398	0.677	0.024	0
PT	SF3B5	0	4.95192	0.762	0.03	0
PT	DYNLL1	0	4.94568	0.966	0.121	0
PT	RPL36AL	0	4.94127	0.941	0.072	0
PT	ACTB	0	4.93823	0.978	0.146	0
PT	HSPA2	0	4.92918	0.389	0.012	0
PT	SELENOM	0	4.92789	0.332	0.016	0
PT	IFITM3	0	4.92235	0.824	0.073	0
PT	RPLP0	0	4.91994	0.989	0.2	0
PT	RHOB	0	4.91814	0.713	0.057	0
PT	S100A10	0	4.91187	0.959	0.121	0
PT	SLC25A6	0	4.90908	0.893	0.087	0
PT	NDUFAF3	0	4.90598	0.684	0.024	0
PT	UQCRB	0	4.90323	0.928	0.065	0
PT	FABP7	0	4.90155	0.352	0.013	0
PT	RPS9	0	4.89982	0.989	0.214	0
PT	PFDN5	0	4.8916	0.965	0.107	0
PT	RPL5	0	4.88999	0.979	0.225	0
PT	CHCHD5	0	4.87012	0.551	0.016	0
PT	RPS16	0	4.86405	0.978	0.156	0
PT	APRT	0	4.85192	0.798	0.048	0
PT	HIGD1A	0	4.84174	0.324	0.008	0
PT	COX5B	0	4.84119	0.921	0.083	0
PT	HIST3H2A	0	4.83585	0.492	0.017	0
PT	DYNLRB1	0	4.83006	0.805	0.039	0
PT	SMDT1	0	4.8285	0.703	0.035	0
PT	SERF2	0	4.82787	0.985	0.138	0
PT	RPL35	0	4.8267	0.987	0.142	0
PT	RPL10A	0	4.81811	0.982	0.269	0
PT	POLR2I	0	4.81465	0.59	0.018	0
PT	LGALS1	0	4.81186	0.953	0.117	0
PT	PPIA	0	4.8115	0.969	0.191	0
PT	ATP5F1E	0	4.81061	0.961	0.081	0
PT	RPL23A	0	4.80199	0.969	0.15	0
PT	RPL21	0	4.79737	0.95	0.14	0
PT	ATP5MG	0	4.79237	0.869	0.063	0
PT	TMEM258	0	4.79182	0.869	0.053	0
PT	TMEM256	0	4.78801	0.47	0.013	0
ECM	LINC02109	0	17.6764	0.366	0	0
ECM	AC008825.1	0	10.6448	0.296	0	0
ECM	LINC02335	0	8.48563	0.286	0.002	0
ECM	AL359915.1	0	8.18265	0.334	0.007	0
ECM	SLC30A10	0	7.46219	0.251	0.004	0
ECM	AC021723.2	0	7.00221	0.29	0.006	0
ECM	NHS	0	6.75742	0.282	0.011	0
ECM	AC069277.1	0	6.46453	0.268	0.006	0
ECM	DPP10	0	6.42653	0.266	0.006	0
ECM	TMEM163	0	6.38771	0.355	0.052	0
ECM	LINC01705	0	6.02113	0.25	0.01	0
ECM	ADCY2	0	5.69015	0.329	0.075	0
ECM	AC025419.1	0	5.68871	0.268	0.02	0
ECM	TPTE	0	5.60911	0.326	0.009	0
ECM	AC116049.2	0	5.58872	0.376	0.014	0
ECM	HULC	0	5.58367	0.429	0.093	0
ECM	LINC01446	0	5.31043	0.284	0.009	0
ECM	OBI1-AS1	0	5.18628	0.33	0.042	0
ECM	LINC01524	0	5.07522	0.287	0.015	0
ECM	NRXN3	0	4.8473	0.37	0.032	0
ECM	SLC7A11	0	4.74695	0.294	0.062	0
ECM	ZNF432	0	4.73431	0.286	0.059	0
ECM	C5orf17	0	4.71835	0.314	0.024	0
ECM	WARS2-AS1	0	4.66065	0.534	0.073	0
ECM	NKD1	0	4.57815	0.306	0.052	0
ECM	AC010967.1	0	4.52302	0.384	0.078	0
ECM	AC078923.1	0	4.51816	0.283	0.03	0
ECM	SLC24A4	0	4.49984	0.389	0.109	0
ECM	FAM230C	0	4.38534	0.261	0.017	0
ECM	EYA4	0	4.22666	0.348	0.068	0
ECM	RUNX2	0	4.19935	0.513	0.068	0	tissue remodeling gene
ECM	GABRG3-AS1	0	4.13353	0.304	0.046	0
ECM	CTNNA2	0	4.12437	0.386	0.11	0
ECM	IQSEC1	0	4.09141	0.362	0.142	0
ECM	LINC00906	0	4.07394	0.296	0.044	0
ECM	WDR63	0	4.0239	0.56	0.15	0
ECM	CACHD1	0	3.99723	0.409	0.075	0
ECM	ENTPD1	0	3.95322	0.304	0.077	0
ECM	PLCB1	0	3.90544	0.514	0.088	0
ECM	AP000676.5	0	3.83879	0.465	0.185	0
ECM	DLEU7	0	3.79343	0.277	0.036	0
ECM	EGLN3	0	3.75377	0.412	0.101	0
ECM	AC008937.2	0	3.7224	0.262	0.029	0
ECM	NCKAP5	0	3.72107	0.463	0.098	0
ECM	AC093879.1	0	3.70585	0.366	0.056	0
ECM	CADPS	0	3.67597	0.495	0.132	0
ECM	ENTPD1-AS1	0	3.66741	0.53	0.134	0
ECM	LINC02315	0	3.6413	0.315	0.031	0
ECM	ITPR2	0	3.62211	0.668	0.253	0
ECM	CKMT2	0	3.61962	0.33	0.048	0
ECM	RASEF	0	3.61346	0.272	0.092	0
ECM	AC024145.1	0	3.61175	0.293	0.041	0
ECM	PIEZO2	0	3.60141	0.286	0.05	0
ECM	CFAP161	0	3.58569	0.328	0.052	0
ECM	BMPR1B	0	3.52088	0.281	0.046	0
ECM	SLCO3A1	0	3.5075	0.414	0.088	0
ECM	GABRG3	0	3.48456	0.361	0.102	0
ECM	RORA	0	3.46169	0.598	0.149	0
ECM	TMLHE-AS1	0	3.4495	0.384	0.059	0
ECM	STK32B	0	3.41699	0.339	0.062	0
ECM	SNED1	0	3.40108	0.376	0.077	0
ECM	GRIK2	0	3.39155	0.307	0.062	0
ECM	FAM178B	0	3.36261	0.56	0.114	0
ECM	AL035427.1	0	3.36209	0.287	0.045	0
ECM	HLA-F-AS1	0	3.34422	0.306	0.054	0
ECM	XKR6	0	3.32551	0.431	0.076	0
ECM	KIF26B	0	3.31505	0.657	0.152	0
ECM	APBA2	0	3.28749	0.323	0.092	0
ECM	LINC00504	0	3.28633	0.396	0.177	0
ECM	UTY	0	3.27118	0.284	0.076	0
ECM	ABCC2	0	3.2576	0.31	0.065	0
ECM	AC009554.1	0	3.2541	0.32	0.048	0
ECM	AP003049.2	0	3.23166	0.279	0.035	0
ECM	AC023424.3	0	3.21343	0.505	0.09	0
ECM	AL050309.1	0	3.17924	0.266	0.042	0
ECM	PDZRN3	0	3.17675	0.585	0.168	0
ECM	AC004540.1	0	3.16652	0.259	0.075	0
ECM	OSBPL3	0	3.12881	0.346	0.083	0
ECM	AC107068.2	0	3.11922	0.253	0.039	0
ECM	AC073593.2	0	3.11071	0.28	0.046	0
ECM	AL117329.1	0	3.06034	0.558	0.107	0
ECM	EPHA5	0	3.04622	0.329	0.077	0
ECM	AL139815.1	0	3.02866	0.254	0.049	0
ECM	GRIP1	0	3.02636	0.51	0.097	0
ECM	AC131571.1	0	3.01127	0.273	0.047	0
ECM	KCNMB2	0	3.00819	0.256	0.044	0
ECM	ZSWIM5	0	2.99455	0.281	0.059	0
ECM	IL1RAPL1	0	2.9945	0.314	0.095	0
ECM	AL355612.1	0	2.96514	0.294	0.048	0
ECM	RTTN	0	2.96377	0.478	0.27	0
ECM	AL450992.2	0	2.95306	0.331	0.059	0
ECM	GLI3	0	2.94067	0.635	0.233	0
ECM	HECTD2	0	2.93881	0.365	0.112	0
ECM	AL359706.1	0	2.92567	0.279	0.048	0
ECM	AP000787.1	0	2.90898	0.42	0.116	0
ECM	TBL1X	0	2.90638	0.647	0.212	0
ECM	MIR3681HG	0	2.89977	0.427	0.232	0
ECM	DOCK9	0	2.8883	0.494	0.153	0
ECM	LINC00488	0	2.88566	0.41	0.172	0
ECM	CDH3	0	2.88027	0.409	0.158	0
ECM	INPP4B	0	2.86521	0.825	0.477	0
ECM	AC018682.1	0	2.84298	0.29	0.052	0
ECM	AL136171.2	0	2.82246	0.266	0.052	0
ECM	LGR4	0	2.79438	0.357	0.15	0	tissue remodeling gene
ECM	IL7	0	2.78487	0.299	0.062	0
ECM	IL12RB2	0	2.78104	0.385	0.078	0
ECM	BX890604.2	0	2.78026	0.275	0.047	0
ECM	SUGCT	0	2.77328	0.475	0.14	0
ECM	LINC01194	0	2.76222	0.286	0.048	0
ECM	AP003900.1	0	2.75347	0.433	0.085	0
ECM	PLEKHG1	0	2.7518	0.364	0.077	0
ECM	LSAMP	0	2.7511	0.771	0.433	0
ECM	PRUNE2	0	2.74904	0.268	0.067	0
ECM	DLEU1	0	2.74255	0.712	0.177	0
ECM	SEMA3C	0	2.71314	0.579	0.263	0
ECM	AL513188.1	0	2.71147	0.273	0.054	0
ECM	AC053513.1	0	2.70503	0.338	0.073	0
ECM	COLGALT2	0	2.70472	0.277	0.076	0
ECM	MME	0	2.69523	0.296	0.146	0
ECM	AC009690.2	0	2.68922	0.342	0.072	0
ECM	IL16	0	2.68715	0.428	0.158	0
ECM	KIAA1211	0	2.68234	0.679	0.185	0
ECM	DOCK4	0	2.67014	0.491	0.147	0	tissue remodeling gene
ECM	BAALC-AS1	0	2.667	0.255	0.068	0
ECM	ARHGAP42	0	2.661	0.502	0.306	0
ECM	LRP2BP	0	2.65867	0.274	0.076	0
ECM	TPT1-AS1	0	2.65765	0.662	0.162	0
ECM	APCDD1	0	2.65163	0.317	0.188	0
ECM	YAP1	0	2.64487	0.59	0.315	0
ECM	AP001011.1	0	2.6253	0.442	0.108	0
ECM	IPO9-AS1	0	2.62342	0.417	0.11	0
ECM	ZNF451-AS1	0	2.62271	0.312	0.073	0
ECM	AC044781.1	0	2.62051	0.31	0.053	0
ECM	MIR181A2HG	0	2.60228	0.404	0.096	0
ECM	SNHG14	0	2.59709	0.813	0.223	0
ECM	PDE5A	0	2.57812	0.396	0.087	0
ECM	TRMT9B	0	2.55397	0.344	0.152	0
ECM	KIAA1549L	0	2.54246	0.482	0.172	0
ECM	ADCY1	0	2.52679	0.401	0.128	0
ECM	AC073050.1	0	2.52389	0.405	0.104	0
ECM	ANKUB1	0	2.52046	0.627	0.169	0
ECM	ATP8B1	0	2.51947	0.467	0.136	0
ECM	FRMD5	0	2.5052	0.521	0.219	0
ECM	OVOL2	0	2.50381	0.409	0.097	0
ECM	AC068282.1	0	2.49384	0.427	0.106	0
ECM	MAK	0	2.49177	0.432	0.105	0
ECM	AGAP1	0	2.48541	0.83	0.287	0
ECM	LRIG2-DT	0	2.48257	0.263	0.057	0
ECM	TRPS1	0	2.4815	0.485	0.122	0
ECM	AL157938.2	0	2.47911	0.387	0.092	0
ECM	SEMA6A-AS1	0	2.47043	0.382	0.098	0
ECM	SCML1	0	2.46879	0.312	0.169	0
ECM	AP003086.1	0	2.46155	0.697	0.239	0
ECM	AC007319.1	0	2.44698	0.331	0.076	0
ECM	MMP24	0	2.44537	0.26	0.053	0
ECM	AC092839.1	0	2.44375	0.313	0.071	0
ECM	CTXND1	0	2.43889	0.304	0.157	0
ECM	PCBP1-AS1	0	2.4352	0.346	0.08	0
ECM	DCLK1	0	2.43247	0.492	0.217	0
ECM	GLRX	0	2.42959	0.341	0.119	0
ECM	SNX25	0	2.42746	0.509	0.204	0
ECM	DOCK5	0	2.4263	0.449	0.136	0	tissue remodeling gene
ECM	AC018362.1	0	2.4257	0.4	0.109	0
ECM	AC008735.2	0	2.4249	0.308	0.071	0
ECM	AC011092.2	0	2.42255	0.322	0.077	0
ECM	PALM2-AKAP2	0	2.41749	0.372	0.094	0
ECM	LINC00486	0	2.40702	0.557	0.14	0
ECM	AC087286.2	0	2.40604	0.283	0.068	0
ECM	LINC02099	0	2.39973	0.322	0.095	0
ECM	HIF1A-AS3	0	2.39561	0.258	0.061	0
ECM	AC005920.2	0	2.38982	0.265	0.06	0
ECM	ZBTB20-AS5	0	2.38875	0.317	0.083	0
ECM	SNTB1	0	2.38526	0.533	0.224	0
ECM	AMOTL1	0	2.38182	0.495	0.218	0
ECM	LINC02615	0	2.38167	0.282	0.066	0
ECM	AC023389.1	0	2.38045	0.323	0.079	0
ECM	NXN	0	2.37412	0.386	0.124	0
ECM	AC007098.1	0	2.36422	0.403	0.101	0
ECM	XYLT1	0	2.35877	0.296	0.187	0
ECM	PLXNA2	0	2.35513	0.251	0.06	0
ECM	HMGA2	0	2.3551	0.313	0.193	0
ECM	MYCBP2-AS1	0	2.34781	0.323	0.081	0
ECM	AC079142.1	0	2.34727	0.266	0.064	0
ECM	PDXDC1	0	2.34703	0.771	0.404	0
ECM	BACH2	0	2.34572	0.278	0.072	0
ECM	PXK	0	2.34111	0.352	0.197	0
ECM	STRADB	0	2.33912	0.499	0.248	0
ECM	SLC2A3	0	2.33436	0.274	0.167	0
ECM	ADAMTS17	0	2.32994	0.261	0.067	0
ECM	AL109824.1	0	2.32241	0.326	0.08	0
ECM	KLF12	0	2.31684	0.512	0.168	0
ECM	ANK2	0	2.31059	0.58	0.293	0
ECM	SEMA6D	0	2.30687	0.408	0.206	0
ECM	ST8SIA1	0	2.29595	0.357	0.168	0
ECM	GBE1	0	2.29096	0.478	0.241	0
ECM	CRPPA	0	2.28957	0.294	0.076	0
ECM	BMPR2	0	2.28697	0.746	0.454	0	tissue remodeling gene
ECM	AC099520.1	0	2.28597	0.483	0.186	0
ECM	FOCAD	0	2.28206	0.415	0.13	0
ECM	AC090825.1	0	2.27852	0.286	0.08	0
MBM	ABCA6	0	6.19409	0.262	0.014	0
MBM	GNA14	0	5.88495	0.3	0.014	0
MBM	SLC5A4-AS1	0	5.35215	0.379	0.018	0
MBM	PEX5L	0	5.2246	0.261	0.017	0
MBM	SAMHD1	0	4.41816	0.345	0.042	0
MBM	NIBAN1	0	4.17767	0.441	0.05	0
MBM	CFH	0	4.15204	0.275	0.044	0
MBM	AC004889.1	0	3.62466	0.382	0.06	0
MBM	COL25A1	0	3.5741	0.347	0.059	0	cell adhesion gene
MBM	OR2A1-AS1	0	3.47517	0.266	0.037	0
MBM	FKBP5	0	3.41752	0.725	0.137	0
MBM	PDK4	0	3.36006	0.29	0.048	0
MBM	MAPK4	0	3.33991	0.401	0.043	0
MBM	MAPK10	0	3.21458	0.368	0.074	0
MBM	CA8	0	3.16688	0.255	0.072	0
MBM	ELOVL2	0	3.08318	0.481	0.101	0
MBM	ABCA10	0	2.92857	0.272	0.053	0
MBM	AKAP12	0	2.90088	0.683	0.28	0
MBM	ATRNL1	0	2.83259	0.47	0.139	0
MBM	LHFPL3-AS1	0	2.77062	0.863	0.375	0
MBM	MET	0	2.71806	0.781	0.235	0	tumorigenesis and maintenance gene
MBM	PLSCR4	0	2.68192	0.285	0.068	0
MBM	EYA1	0	2.66827	0.467	0.103	0
MBM	ABCA8	0	2.66736	0.255	0.061	0
MBM	KCNIP4	0	2.66668	0.32	0.127	0
MBM	LINC01060	0	2.65994	0.444	0.122	0
MBM	MTSS1	0	2.65871	0.568	0.204	0
MBM	GAREM1	0	2.65416	0.585	0.172	0
MBM	CADPS2	0	2.64144	0.643	0.19	0
MBM	ECHDC2	0	2.56034	0.448	0.117	0
MBM	NRG3	0	2.54689	0.736	0.267	0	neural differentiation gene
MBM	LINC01608	0	2.51694	0.316	0.078	0
MBM	DAAM2	0	2.44214	0.774	0.368	0
MBM	ITGA10	0	2.4328	0.443	0.118	0	cell adhesion gene
MBM	NELL1	0	2.39454	0.34	0.194	0	neural differentiation gene
MBM	STOX2	0	2.38458	0.397	0.089	0
MBM	SH3D21	0	2.37226	0.422	0.11	0
MBM	CCND3	0	2.3578	0.721	0.36	0
MBM	ESRRG	0	2.3145	0.301	0.077	0
MBM	MEGF10	0	2.25017	0.252	0.067	0
MBM	ST3GAL1	0	2.24165	0.567	0.218	0
MBM	ARHGEF26	0	2.22083	0.279	0.096	0
MBM	COL22A1	0	2.17325	0.347	0.078	0
MBM	PPP1R9A	0	2.17088	0.468	0.143	0
MBM	ARL17B	0	2.16391	0.495	0.116	0
MBM	MOXD1	0	2.1617	0.322	0.113	0
MBM	AC105052.4	0	2.15501	0.412	0.128	0
MBM	LRRC1	0	2.14582	0.445	0.158	0
MBM	CHST9	0	2.13902	0.449	0.142	0
MBM	NCAM1	0	2.1243	0.254	0.084	0	neural differentiation gene
MBM	PRELID2	0	2.11917	0.59	0.273	0
MBM	EGFL8	0	2.10634	0.3	0.082	0
MBM	SH3TC1	0	2.10631	0.258	0.078	0
MBM	ST6GALNAC3	0	2.10564	0.61	0.239	0
MBM	CDKN2B-AS1	0	2.10256	0.259	0.08	0	tumorigenesis and maintenance gene
MBM	RUNX1	0	2.10114	0.479	0.24	0	tumorigenesis and maintenance gene
MBM	ITPR1	0	2.1008	0.41	0.155	0
MBM	LINGO2	0	2.10068	0.289	0.108	0
MBM	PER1	0	2.09833	0.32	0.12	0
MBM	PIP5K1B	0	2.0941	0.324	0.113	0
MBM	NOX4	0	2.08913	0.428	0.3	0
MBM	ANKRD30B	0	2.0607	0.349	0.098	0
MBM	TTN	0	2.05288	0.286	0.121	0
MBM	BOC	0	2.03558	0.293	0.083	0
MBM	SGSM2	0	2.02294	0.466	0.189	0
MBM	AP003400.1	0	1.99732	0.339	0.213	0
MBM	ARHGAP31	0	1.97227	0.571	0.24	0
MBM	AC009495.1	0	1.97165	0.388	0.114	0
MBM	MT-ATP8	0	1.95191	0.703	0.345	0
MBM	CDH1	0	1.94611	0.545	0.222	0	cell adhesion gene
MBM	GYG2	0	1.94434	0.664	0.327	0
MBM	HIPK2	0	1.94132	0.751	0.408	0
MBM	PLA1A	0	1.92465	0.343	0.143	0
MBM	PTPN13	0	1.90529	0.528	0.224	0
MBM	WDR91	0	1.89367	0.34	0.126	0
MBM	RNF157	0	1.89102	0.407	0.165	0
MBM	SEC14L1	0	1.88744	0.424	0.235	0
MBM	SNHG16	0	1.8858	0.433	0.168	0
MBM	MCAM	0	1.88231	0.446	0.195	0	cell adhesion gene
MBM	IMMP2L	0	1.85729	0.895	0.651	0
MBM	RAB17	0	1.83364	0.394	0.161	0
MBM	LHFPL3	0	1.82474	0.828	0.378	0
MBM	ADAMTSL4-AS1	0	1.81364	0.353	0.123	0
MBM	USP32	0	1.80738	0.698	0.418	0
MBM	PLEKHA2	0	1.79844	0.63	0.322	0
MBM	ANKS1A	0	1.78696	0.792	0.554	0
MBM	OTUD7B	0	1.77483	0.767	0.526	0
MBM	SAMMSON	0	1.75795	0.703	0.276	0	tumorigenesis and maintenance gene
MBM	PLEKHH1	0	1.75633	0.532	0.247	0
MBM	ABCA5	0	1.75449	0.545	0.272	0
MBM	PYGL	0	1.75064	0.444	0.185	0
MBM	MSC-AS1	0	1.74101	0.488	0.25	0
MBM	C2CD6	0	1.73932	0.32	0.115	0
MBM	BNC2	0	1.72295	0.88	0.64	0
MBM	TBX2	0	1.71525	0.394	0.192	0	tumorigenesis and maintenance gene
MBM	ST6GALNAC2	0	1.71384	0.549	0.242	0
MBM	GALNT3	0	1.70796	0.306	0.128	0
MBM	SEPTIN9	0	1.70512	0.836	0.452	0
MBM	RBMS3	0	1.70306	0.64	0.318	0
MBM	WWP1	0	1.69898	0.62	0.337	0
MBM	OARD1	3.71733e-119	1.69698	0.327	0.254	9.53272e-115
MBM	BCL2	0	1.68687	0.789	0.482	0
MBM	PCAT1	0	1.68498	0.4	0.174	0	tumorigenesis and maintenance gene
MBM	KIRREL1	0	1.67945	0.672	0.37	0
MBM	FARP2	0	1.67783	0.802	0.608	0
MBM	CERS4	0	1.67094	0.659	0.324	0
MBM	NBPF11	0	1.66786	0.529	0.227	0
MBM	RHOJ	0	1.66636	0.517	0.274	0
MBM	PDE10A	0	1.66339	0.858	0.51	0
MBM	NPAS3	0	1.65921	0.652	0.25	0
MBM	NAALADL2	0	1.63724	0.701	0.336	0
MBM	BIN3	0	1.632	0.626	0.353	0
MBM	NKAIN3	0	1.61087	0.277	0.088	0
MBM	SHC4	0	1.60889	0.572	0.284	0
MBM	ABTB2	0	1.60768	0.541	0.284	0
MBM	HSPA12A	0	1.60193	0.464	0.231	0
MBM	DOCK8	0	1.59963	0.251	0.075	0
MBM	SHMT1	0	1.59242	0.269	0.13	0
MBM	CDK14	0	1.58019	0.342	0.144	0
MBM	CPEB3	0	1.57411	0.34	0.153	0
MBM	STXBP5	0	1.57155	0.665	0.465	0
MBM	IGSF11	0	1.5713	0.61	0.31	0
MBM	INTS6L	0	1.5654	0.254	0.094	0
MBM	TRPM3	0	1.56428	0.265	0.095	0
MBM	XIST	0	1.55837	0.42	0.146	0	tumorigenesis and maintenance gene
MBM	AATK	0	1.55708	0.26	0.117	0
MBM	PTPN1	0	1.55165	0.553	0.323	0
MBM	RARB	0	1.54982	0.344	0.115	0
MBM	TSPYL2	0	1.54545	0.296	0.157	0
MBM	KCTD3	0	1.54175	0.504	0.272	0
MBM	LINC-PINT	0	1.53929	0.315	0.11	0
MBM	FBXL7	0	1.53913	0.436	0.194	0
MBM	CNTNAP3B	0	1.53892	0.322	0.152	0
MBM	ZNF608	0	1.53383	0.568	0.24	0
MBM	CPPED1	0	1.52301	0.426	0.268	0
MBM	CDH19	0	1.52245	0.633	0.491	0	cell adhesion gene
MBM	SORBS1	0	1.52234	0.606	0.392	0
MBM	NPL	5.69815e-247	1.52049	0.3	0.189	1.46123e-242
MBM	AKAP9	0	1.51111	0.885	0.687	0
MBM	AC110285.1	0	1.51043	0.747	0.461	0
MBM	INPP5F	0	1.50895	0.705	0.435	0
MBM	MLPH	0	1.50631	0.771	0.599	0
MBM	PDZD2	0	1.50629	0.307	0.109	0
MBM	SGK3	0	1.50534	0.772	0.549	0
MBM	SPDYE2	0	1.50119	0.398	0.205	0
MBM	ZFHX4	0	1.49303	0.291	0.105	0
MBM	MOB3B	0	1.49028	0.415	0.154	0
MBM	HIVEP3	0	1.48928	0.743	0.384	0
MBM	DIP2B	0	1.47218	0.847	0.536	0
MBM	ARHGAP18	0	1.46953	0.429	0.252	0
MBM	NEDD4L	0	1.46558	0.825	0.609	0
MBM	LONRF1	0	1.46471	0.727	0.448	0
MBM	ABCB5	0	1.45079	0.719	0.352	0
MBM	WHRN	0	1.45006	0.386	0.175	0
MBM	NBPF14	7.962e-307	1.44851	0.268	0.141	2.04178e-302
MBM	KIF13B	0	1.44769	0.581	0.305	0
MBM	ACTR3B	0	1.44768	0.343	0.148	0
MBM	NPLOC4	0	1.44712	0.671	0.393	0
MBM	ZNF69	0	1.44587	0.254	0.106	0
MBM	TMEM178B	0	1.43912	0.378	0.235	0
MBM	SPDYE3	0	1.43739	0.308	0.136	0
MBM	SLC37A3	0	1.43561	0.552	0.301	0
MBM	SLC39A11	0	1.43238	0.658	0.402	0
MBM	MT-ND4L	0	1.42878	0.694	0.478	0
MBM	EPB41L2	0	1.42681	0.501	0.261	0
MBM	RALGPS1	0	1.42146	0.292	0.117	0
MBM	JADE1	2.74739e-233	1.41201	0.313	0.197	7.04542e-229
MBM	FGD4	0	1.41085	0.651	0.369	0
MBM	DISP1	0	1.40579	0.417	0.229	0
MBM	CMIP	0	1.39939	0.372	0.171	0
MBM	NBPF12	0	1.38805	0.448	0.209	0
MBM	CELSR1	0	1.38692	0.373	0.162	0
MBM	RGS20	0	1.38597	0.779	0.592	0
MBM	FBXO32	0	1.38431	0.627	0.427	0
MBM	BBS5	0	1.38412	0.411	0.245	0
MBM	BCR	0	1.38388	0.297	0.137	0
MBM	ZNF536	0	1.38301	0.289	0.093	0
MBM	PRKCA	0	1.37577	0.582	0.338	0	cell adhesion gene
MBM	KCNQ5	0	1.36377	0.569	0.247	0
MBM	USP54	0	1.36358	0.574	0.301	0
MBM	PGAP1	0	1.36264	0.419	0.223	0
MBM	L3MBTL4	0	1.36246	0.518	0.226	0
MBM	SUFU	0	1.35908	0.308	0.138	0
MBM	LUC7L2	0	1.35845	0.736	0.499	0
MBM	INSR	0	1.3583	0.47	0.242	0
MBM	BCAS3	0	1.35765	0.873	0.555	0
MBM	NAPEPLD	0	1.35601	0.438	0.211	0
MBM	AC046134.2	0	1.35543	0.292	0.113	0
MBM	BAIAP2	0	1.35119	0.376	0.219	0
MBM	MBOAT1	0	1.34726	0.506	0.239	0
MBM	GPR155	2.76925e-283	1.33807	0.353	0.225	7.10147e-279
MBM	SLC12A9	2.70462e-254	1.33404	0.288	0.17	6.93572e-250
MBM	ZNF439	0	1.33368	0.25	0.102	0
MBM	TTN-AS1	0	1.33331	0.325	0.127	0
MBM	RFTN2	0	1.32532	0.318	0.174	0
MBM	BDH1	1.80947e-293	1.32443	0.257	0.134	4.64019e-289
MBM	TDRD7	0	1.32419	0.333	0.182	0
MBM	CYP27A1	0	1.32283	0.619	0.444	0
MBM	EEF1G	7.10831e-236	1.32	0.289	0.172	1.82285e-231
MBM	SHTN1	0	1.31986	0.51	0.292	0
