# Supplementary material for: Single-cell transcriptomics profiling reveals cellular origins and molecular drivers underlying melanoma brain metastasis
Source: PLoS One. 2025 Nov 24;20(11):e0336502. doi: 10.1371/journal.pone.0336502 (PMC12643271; doi:10.1371/journal.pone.0336502)
Supplement: S4 Table — (XLSX) [file pone.0336502.s011.xlsx]

## Sheet: S4_Table
S4_Table: Samples & cell type composition in melanoma tumor cells
Melanoma tumor cell subgroups composition across tissues
Subtype	PT	ECM	MBM	PT_ration	ECM_ration	MBM_ration
Mela0	14472	1126	378	0.9059	0.0705	0.0237
Mela1	4	12364	4395	0.0002	0.7376	0.2622
Mela2	54	9840	1281	0.0048	0.8805	0.1146
Mela3	2386	4535	2834	0.2446	0.4649	0.2905
Mela4	1942	2785	736	0.3555	0.5098	0.1347
Mela5	892	3262	1151	0.1681	0.6149	0.217
Mela6	14	4136	292	0.0032	0.9311	0.0657
Mela7	32	3883	246	0.0077	0.9332	0.0591
Mela8	5	3258	103	0.0015	0.9679	0.0306
Mela9	6	2309	525	0.0021	0.813	0.1849
Samples & subtype composition in Melanoma tumor cell
Ratio	Mela0	Mela1	Mela2	Mela3	Mela4	Mela5	Mela6	Mela7	Mela8	Mela9
AM1	0.06	0	0	0.01	0.04	0.01	0	0	0	0
AM2	0.04	0	0	0.01	0.05	0.01	0	0	0	0
AM3	0.31	0	0	0.01	0.03	0.03	0	0	0	0
CM1	0	0	0	0	0	0	0	0	0	0
CM2	0.22	0	0	0.1	0.09	0.03	0	0	0	0
CM3	0.28	0	0	0.11	0.14	0.09	0	0	0	0
MBM05	0	0.01	0.01	0.01	0.02	0.04	0.01	0.03	0	0.02
MBM06	0	0	0	0	0.02	0.01	0	0	0	0
MBM07	0	0.06	0.03	0.13	0.01	0.07	0	0.01	0	0.1
MBM08	0	0	0	0	0.01	0	0	0	0	0
MBM09	0	0	0	0.01	0.01	0	0	0	0	0
MBM10	0	0	0	0	0	0	0	0	0	0
MBM11	0	0.02	0.01	0.01	0.01	0	0.01	0	0.02	0
MBM12	0.01	0.06	0.02	0.05	0.03	0.04	0.02	0.01	0.01	0.02
MBM13	0.01	0	0.01	0.03	0.01	0.02	0	0	0	0.01
MBM14	0	0.1	0.04	0.05	0.01	0.02	0.01	0	0	0.02
MPM01	0.01	0.04	0.03	0.04	0.12	0.11	0.05	0.01	0.95	0.12
MPM02	0.01	0.13	0.03	0.06	0.01	0.02	0.01	0.01	0.01	0.03
MPM04	0	0.05	0.52	0.14	0	0.06	0.01	0.02	0	0.07
MPM05	0	0.03	0.03	0.03	0.01	0.02	0.01	0.01	0	0.03
MPM06	0.03	0	0	0.01	0.2	0.02	0.02	0	0	0
MPM07	0	0.01	0	0	0.03	0.02	0.01	0	0	0
MPM08	0.01	0.18	0.12	0.07	0.04	0.06	0.76	0	0	0.06
MPM09	0	0.08	0.04	0.02	0.08	0.03	0.03	0	0.01	0.04
MPM10	0	0	0.05	0.02	0.02	0.11	0.01	0.87	0	0.11
MPM11	0.01	0.22	0.05	0.07	0.01	0.15	0.03	0	0	0.36
